# Supplementary material for: Mixed Heterotopic Gastrointestinal/Respiratory Oral Cysts in Newborns: From Prenatal Diagnosis to Histopathological and Therapeutic Management: A Case Report and Literature Review
Source: Diagnostics (Basel). 2024 Feb 4;14(3):339. doi: 10.3390/diagnostics14030339 (PMC10855558; doi:10.3390/diagnostics14030339)
Supplement: Supplementary file 1 [file diagnostics-14-00339-s001.zip]

Archive with 2 entries (2 files):
- lingual cyst1.mp4
- lingual cyst2.mp4
